# Supplementary material for: Plasticity and Deformation Mechanisms of Ultrafine-Grained Ti in Necking Region Revealed by Digital Image Correlation Technique
Source: Nanomaterials (Basel). 2021 Feb 25;11(3):574. doi: 10.3390/nano11030574 (PMC7996532; doi:10.3390/nano11030574)
Supplement: Supplementary file 1 [file nanomaterials-11-00574-s001.zip]

Archive with 2 entries (2 files):
- DIC-ECAP-Ti.avi
- DIC-CG Ti.avi
